# Supplementary material for: Hepatic Fgf21 Expression Is Repressed after Simvastatin Treatment in Mice
Source: PLoS One. 2016 Sep 1;11(9):e0162024. doi: 10.1371/journal.pone.0162024 (PMC5008788; doi:10.1371/journal.pone.0162024)
Supplement: S1 Dataset — This xlsx file contains a minimum dataset for the western blots, the ELISA and the qPCR after intraperitoneal statin administration of this paper. (XLSX) [file pone.0162024.s001.xlsx]

## Sheet: Western Blot
																	Different exposures (Fgf21 western blot)
		Coomassie blue gel after transfer to membrane

## Sheet: Serum Fgf21 ELISA
CONTROL	STATIN	pg/ml (dilution corrected)
4588.5	923.7
1702.2	1794.68
3037.04	340.184
2547.44	427.248
2351.84	1176.6
1516.85	850.227
3045.74	737.89
2609.5

## Sheet: Statin IP administration qPCR
FGF21	Ct means			Relative expression			Fgf21/Ppia
	Control	Statin		Control	Statin		Control	Statin		Control	Statin
	27.6448	27.9238		0.996648	0.821443		0.99637	0.82472	2.1348	0.466902	0.386466
	26.3685	27.7098		2.41408	0.952747		3.40943	0.925452		1.59767	0.43367
	28.2051	28.5398		0.675915	0.535946		0.807278	0.884103		0.378293	0.414294
	26.9913	28.8556		1.56773	0.430589		1.62986	0.609427		0.763759	0.285579
	27.1115	26.5209		1.44243	2.17209		1.50487	2.14963		0.705186	1.00732
	26.5926	28.6202		2.06679	0.506925		2.20101	0.546834		1.0314	0.256248
	26.2266	28.9235		2.66367	0.410796		2.81948	0.478588		1.32122	0.224268
	26.75	27.7797		1.85324	0.907695		1.95417	0.870135		0.915731	0.407748
	26.7578	28.5596		1.84323	0.528666		2.57042	0.878659		1.20451	0.411743
	26.1871	27.5761		2.73759	1.04526		3.4551	0.976925		1.61907	0.457791
Ppia
	Control	Statin		Control	Statin
	21.9276	21.9337		1.00028	0.996027
	22.4261	21.8861		0.70806	1.02949
	22.1842	22.6501		0.837277	0.606203
	21.9841	22.4291		0.961876	0.706547
	21.9891	21.913		0.958507	1.01045
	22.0188	22.0373		0.939018	0.927018
	22.01	22.1484		0.944737	0.858348
	22.0045	21.867		0.948351	1.04317
	22.4078	22.6609		0.717095	0.601674
	22.2638	21.8305		0.792332	1.06995
Pcsk9
	Control	Statin		Control	Statin		Pcsk9/Ppia
	29.6139	24.6561		1.00006	31.0806		0.999779	31.2045
	29.8538	24.5519		0.84688	33.4075		1.19606	32.4504
	29.9969	26.6897		0.766879	7.59127		0.91592	12.5227
	29.9749	24.6551		0.778687	31.1003		0.809551	44.0173
	29.8429	24.6695		0.853277	30.7921		0.890215	30.4736
	29.9532	24.3475		0.790466	38.4931		0.841801	41.5235
	29.7392	24.5342		0.916881	33.8189		0.970515	39.4
	30.1525	24.2164		0.688486	42.1554		0.725983	40.411
	29.4172	25.5782		1.14617	16.4018		1.59836	27.2602
	29.7607	24.5312		0.903326	33.89		1.14009	31.6744
